# Supplementary material for: 3,5-Dichloro-2-hydroxy­benzaldehyde
Source: Acta Crystallogr Sect E Struct Rep Online. 2008 May 14;64(Pt 6):o1080. doi: 10.1107/S1600536808013901 (PMC2961496; doi:10.1107/S1600536808013901)
Supplement: Supplementary file 1 [file e-64-o1080-sup1.cif]

##############################################################################
###                                                                        ###
###        Electronic paper (Acta Crystallographica Section E)             ###
###                                                                        ###
##############################################################################
#                                                                            #
# This CIF contains the data in a paper accepted for publication in Acta     #
# Crystallographica Section E. It conforms to the requirements of Notes      #
# for Authors for Section E, and has been peer reviewed under the auspices   #
# of the IUCr Commission on Journals.                                        #
#                                                                            #
# Full details of the Crystallographic Information File format               #
# are given in the paper "The Crystallographic Information File (CIF):       #
# a New Standard Archive File for Crystallography" by S. R. Hall, F. H.      #
# Allen and I. D. Brown [Acta Cryst. (1991), A47, 655-685].                  #
#                                                                            #
# The current version of the core CIF dictionary is obtainable from          #
# ftp://ftp.iucr.org/pub/cif_core.dic. The current version number is 2.4.    #
#                                                                            #
# Software is freely available for graphical display of the structure(s) in  #
# this CIF.  For information consult the CIF home page http://www.iucr.org/  #
# cif/home.html                                                              #
#                                                                            #
# This file may be used for bona fide research purposes within the           #
# scientific community so long as proper attribution is given to the journal # 
# article from which it was obtained.                                        #
#                                                                            #
##############################################################################
                                             
data_global
_audit_creation_method     'from SHELXL97 CIF and IUCr SHELXL97-template'
_journal_date_recd_electronic     2008-05-05
_journal_date_accepted     2008-05-09
_journal_name_full     'Acta Crystallographica, Section E'
_journal_year     2008
_journal_volume     64
_journal_issue      6
_journal_page_first     o1080
_journal_page_last     o1080
_journal_paper_category     QO
_journal_coeditor_code     AT2566
_publ_contact_author_name     'Qian, Hui-Fen and Huang, Wei'
_publ_contact_author_address
;
College of Sciences,
Nanjing University of Technology,
Nanjing, 210009,
People's Republic of China
;
_publ_contact_author_email     'whuang@nju.edu.cn'
_publ_contact_author_fax     '86 25 83314502'
_publ_contact_author_phone     '86 25 83686526'
_publ_section_title
;
3,5-Dichloro-2-hydroxybenzaldehyde
;
loop_
    _publ_author_name
    _publ_author_address
    'Fan, Ying'
;
College of Sciences,
Nanjing University of Technology,
Nanjing 210009,
People's Republic of China
;
    'You, Wei'
;
College of Sciences,
Nanjing University of Technology,
Nanjing 210009,
People's Republic of China
;
    'Liu, Jian-Lan'
;
College of Sciences,
Nanjing University of Technology,
Nanjing 210009,
People's Republic of China
;
    'Qian, Hui-Fen'
;
College of Sciences,
Nanjing University of Technology,
Nanjing 210009,
People's Republic of China
;
    'Huang, Wei'
;
State Key Laboratory of Coordination Chemistry,
Coordination Chemistry Institute,
School of Chemistry and Chemical Engineering,
Nanjing University,
Nanjing 210093,
People's Republic of China
;
data_I
_audit_creation_method     SHELXL-97
_chemical_name_systematic
;
3,5-Dichloro-2-hydroxybenzaldehyde
;
_chemical_name_common     ?
_chemical_formula_moiety     'C7 H4 Cl2 O2'
_chemical_formula_sum     'C7 H4 Cl2 O2'
_chemical_formula_iupac     'C7 H4 Cl2 O2'
_chemical_formula_weight     191.00
_chemical_melting_point     ?
_symmetry_cell_setting     monoclinic
_symmetry_space_group_name_H-M     'P 21/c'
_symmetry_space_group_name_Hall     '-P 2ybc'
loop_
    _symmetry_equiv_pos_as_xyz
    'x, y, z'
    '-x, y+1/2, -z+1/2'
    '-x, -y, -z'
    'x, -y-1/2, z-1/2'
_cell_length_a     8.3359(16)
_cell_length_b     13.884(3)
_cell_length_c     7.2341(14)
_cell_angle_alpha     90.00
_cell_angle_beta     114.519(2)
_cell_angle_gamma     90.00
_cell_volume     761.7(3)
_cell_formula_units_Z     4
_cell_measurement_reflns_used     1691
_cell_measurement_theta_min     2.692
_cell_measurement_theta_max     26.776
_cell_measurement_temperature     291(2)
_exptl_crystal_description     block
_exptl_crystal_colour     yellow
_exptl_crystal_size_max     0.14
_exptl_crystal_size_mid     0.12
_exptl_crystal_size_min     0.10
_exptl_crystal_density_diffrn     1.666
_exptl_crystal_density_meas     ?
_exptl_crystal_density_method     'not measured'
_exptl_crystal_F_000     384
_exptl_absorpt_coefficient_mu     0.790
_exptl_absorpt_correction_type     multi-scan
_exptl_absorpt_process_details     '(SADABS; Bruker, 2000)'
_exptl_absorpt_correction_T_min     0.8975
_exptl_absorpt_correction_T_max     0.9252
_exptl_special_details
;
The structure was solved by direct methods (Bruker, 2000) and successive
difference Fourier syntheses.
;
_diffrn_ambient_temperature     291(2)
_diffrn_radiation_type     MoK\a
_diffrn_radiation_wavelength     0.71073
_diffrn_radiation_source     'fine-focus sealed tube'
_diffrn_radiation_monochromator     graphite
_diffrn_measurement_device_type     'Bruker SMART CCD area-detector'
_diffrn_measurement_method     '\f and \w'
_diffrn_detector_area_resol_mean     ?
_diffrn_reflns_number     4063
_diffrn_reflns_av_R_equivalents     0.0548
_diffrn_reflns_av_sigmaI/netI     0.0421
_diffrn_reflns_theta_min     2.69
_diffrn_reflns_theta_max     26.00
_diffrn_reflns_theta_full     26.00
_diffrn_measured_fraction_theta_max     0.993
_diffrn_measured_fraction_theta_full     0.993
_diffrn_reflns_limit_h_min     -10
_diffrn_reflns_limit_h_max     10
_diffrn_reflns_limit_k_min     -16
_diffrn_reflns_limit_k_max     16
_diffrn_reflns_limit_l_min     -7
_diffrn_reflns_limit_l_max     8
_diffrn_standards_number     0
_diffrn_standards_interval_count     0
_diffrn_standards_interval_time     0
_diffrn_standards_decay_%     0
_refine_special_details
;
Refinement of <i>F</i>^2^ against ALL reflections. The weighted <i>R</i>-factor
<i>wR</i> and goodness of fit <i>S</i> are based on <i>F</i>^2^, conventional
<i>R</i>-factors <i>R</i> are based on <i>F</i>, with <i>F</i> set to zero for
negative <i>F</i>^2^. The threshold expression of <i>F</i>^2^ >
\s(<i>F</i>^2^) is used only for calculating <i>R</i>-factors(gt) <i>etc</i>.
and is not relevant to the choice of reflections for refinement.
<i>R</i>-factors based on <i>F</i>^2^ are statistically about twice as large
as those based on <i>F</i>, and <i>R</i>- factors based on ALL data will be
even larger.
;
_reflns_number_total     1487
_reflns_number_gt     1181
_reflns_threshold_expression     I>2\s(I)
_refine_ls_structure_factor_coef     Fsqd
_refine_ls_matrix_type     full
_refine_ls_R_factor_all     0.0443
_refine_ls_R_factor_gt     0.0359
_refine_ls_wR_factor_gt     0.0924
_refine_ls_wR_factor_ref     0.0965
_refine_ls_goodness_of_fit_ref     0.988
_refine_ls_restrained_S_all     0.988
_refine_ls_number_reflns     1487
_refine_ls_number_parameters     101
_refine_ls_number_restraints     0
_refine_ls_hydrogen_treatment     constr
_refine_ls_weighting_scheme     calc
_refine_ls_weighting_details
                 'calc w=1/[\s^2^(Fo^2^)+(0.0536P)^2^] where P=(Fo^2^+2Fc^2^)/3'
_atom_sites_solution_hydrogens     geom
_atom_sites_solution_primary     direct
_atom_sites_solution_secondary     difmap
_refine_ls_shift/su_max     0.000
_refine_ls_shift/su_mean     0.000
_refine_diff_density_max     0.271
_refine_diff_density_min     -0.233
_refine_ls_extinction_method     none
_refine_ls_extinction_coef     ?
loop_
    _atom_type_symbol
    _atom_type_description
    _atom_type_scat_dispersion_real
    _atom_type_scat_dispersion_imag
    _atom_type_scat_source
    'C' 'C' 0.0033 0.0016
                         'International Tables Vol C Tables 4.2.6.8 and 6.1.1.4'
    'H' 'H' 0.0000 0.0000
                         'International Tables Vol C Tables 4.2.6.8 and 6.1.1.4'
    'O' 'O' 0.0106 0.0060
                         'International Tables Vol C Tables 4.2.6.8 and 6.1.1.4'
    'Cl' 'Cl' 0.1484 0.1585
                         'International Tables Vol C Tables 4.2.6.8 and 6.1.1.4'
_computing_data_collection     'SMART (Bruker, 2000)'
_computing_cell_refinement     'SAINT (Bruker, 2000)'
_computing_data_reduction     'SAINT (Bruker, 2000)'
_computing_structure_solution     'SHELXTL (Sheldrick, 2008)'
_computing_structure_refinement     'SHELXTL (Sheldrick, 2008)'
_computing_molecular_graphics     'SHELXTL (Sheldrick, 2008)'
_computing_publication_material     'SHELXTL (Sheldrick, 2008)'
loop_
    _atom_site_type_symbol
    _atom_site_label
    _atom_site_fract_x
    _atom_site_fract_y
    _atom_site_fract_z
    _atom_site_U_iso_or_equiv
    _atom_site_adp_type
    _atom_site_calc_flag
    _atom_site_refinement_flags
    _atom_site_occupancy
    _atom_site_disorder_assembly
    _atom_site_disorder_group
    C C1 0.4748(2) 0.35190(14) 0.2605(3) 0.0419(5) Uani d . 1 . .
    C C2 0.5509(2) 0.26110(14) 0.2721(3) 0.0383(4) Uani d . 1 . .
    C C3 0.7213(2) 0.25643(14) 0.2822(3) 0.0379(4) Uani d . 1 . .
    C C4 0.8119(2) 0.33830(13) 0.2774(3) 0.0422(5) Uani d . 1 . .
    H H4 0.9261 0.3341 0.2858 0.051 Uiso calc R 1 . .
    C C5 0.7313(2) 0.42742(15) 0.2599(3) 0.0422(5) Uani d . 1 . .
    C C6 0.5658(3) 0.43474(15) 0.2547(3) 0.0445(5) Uani d . 1 . .
    H H6 0.5145 0.4949 0.2474 0.053 Uiso calc R 1 . .
    C C7 0.2987(3) 0.35981(17) 0.2606(3) 0.0536(6) Uani d . 1 . .
    H H7 0.2525 0.4210 0.2579 0.064 Uiso calc R 1 . .
    Cl Cl1 0.81885(7) 0.14449(4) 0.29976(9) 0.0542(2) Uani d . 1 . .
    Cl Cl2 0.84604(7) 0.52989(4) 0.24617(10) 0.0612(2) Uani d . 1 . .
    O O1 0.21042(19) 0.29062(13) 0.2640(3) 0.0678(5) Uani d . 1 . .
    O O2 0.46796(18) 0.17843(10) 0.2737(2) 0.0519(4) Uani d . 1 . .
    H H2 0.3694 0.1904 0.2670 0.078 Uiso calc R 1 . .
loop_
    _atom_site_aniso_label
    _atom_site_aniso_U_11
    _atom_site_aniso_U_22
    _atom_site_aniso_U_33
    _atom_site_aniso_U_12
    _atom_site_aniso_U_13
    _atom_site_aniso_U_23
    C1 0.0364(10) 0.0424(12) 0.0505(11) 0.0021(8) 0.0216(9) 0.0031(9)
    C2 0.0405(10) 0.0354(11) 0.0423(10) -0.0011(8) 0.0206(8) 0.0018(8)
    C3 0.0389(10) 0.0360(11) 0.0428(10) 0.0048(8) 0.0209(8) 0.0000(8)
    C4 0.0357(10) 0.0470(14) 0.0483(12) 0.0007(8) 0.0218(9) 0.0033(9)
    C5 0.0410(11) 0.0383(11) 0.0492(11) -0.0052(8) 0.0209(9) 0.0034(9)
    C6 0.0432(11) 0.0367(11) 0.0568(12) 0.0050(8) 0.0240(10) 0.0045(9)
    C7 0.0427(12) 0.0502(14) 0.0746(15) 0.0042(10) 0.0310(11) 0.0076(11)
    Cl1 0.0576(4) 0.0406(3) 0.0719(4) 0.0126(2) 0.0344(3) 0.0019(2)
    Cl2 0.0515(3) 0.0438(4) 0.0914(5) -0.0092(2) 0.0327(3) 0.0102(3)
    O1 0.0463(8) 0.0642(12) 0.1052(13) -0.0007(8) 0.0437(8) 0.0073(9)
    O2 0.0475(8) 0.0370(8) 0.0773(10) -0.0056(6) 0.0319(8) 0.0020(7)
_geom_special_details
;
All e.s.d.'s (except the e.s.d. in the dihedral angle between two l.s. planes)
are estimated using the full covariance matrix. The cell e.s.d.'s are taken
into account individually in the estimation of e.s.d.'s in distances, angles
and torsion angles; correlations between e.s.d.'s in cell parameters are only
used when they are defined by crystal symmetry. An approximate (isotropic)
treatment of cell e.s.d.'s is used for estimating e.s.d.'s involving l.s.
planes.
;
loop_
    _geom_bond_atom_site_label_1
    _geom_bond_atom_site_label_2
    _geom_bond_site_symmetry_2
    _geom_bond_distance
    _geom_bond_publ_flag
    C1 C6 . 1.388(3) ?
    C1 C2 . 1.398(3) ?
    C1 C7 . 1.472(3) ?
    C2 O2 . 1.342(2) no
    C2 C3 . 1.393(2) ?
    C3 C4 . 1.373(3) ?
    C3 Cl1 . 1.7340(19) no
    C4 C5 . 1.388(3) ?
    C4 H4 . 0.9300 ?
    C5 C6 . 1.369(3) ?
    C5 Cl2 . 1.740(2) no
    C6 H6 . 0.9300 ?
    C7 O1 . 1.217(3) no
    C7 H7 . 0.9300 ?
    O2 H2 . 0.8200 ?
loop_
    _geom_angle_atom_site_label_1
    _geom_angle_atom_site_label_2
    _geom_angle_atom_site_label_3
    _geom_angle_site_symmetry_1
    _geom_angle_site_symmetry_3
    _geom_angle
    _geom_angle_publ_flag
    C6 C1 C2 . . 120.59(18) ?
    C6 C1 C7 . . 119.71(18) ?
    C2 C1 C7 . . 119.68(18) ?
    O2 C2 C3 . . 118.51(17) ?
    O2 C2 C1 . . 123.29(16) ?
    C3 C2 C1 . . 118.20(17) ?
    C4 C3 C2 . . 121.30(17) ?
    C4 C3 Cl1 . . 119.86(13) ?
    C2 C3 Cl1 . . 118.84(15) ?
    C3 C4 C5 . . 119.34(17) ?
    C3 C4 H4 . . 120.3 ?
    C5 C4 H4 . . 120.3 ?
    C6 C5 C4 . . 120.85(18) ?
    C6 C5 Cl2 . . 120.63(16) ?
    C4 C5 Cl2 . . 118.52(14) ?
    C5 C6 C1 . . 119.68(18) ?
    C5 C6 H6 . . 120.2 ?
    C1 C6 H6 . . 120.2 ?
    O1 C7 C1 . . 123.6(2) no
    O1 C7 H7 . . 118.2 ?
    C1 C7 H7 . . 118.2 ?
    C2 O2 H2 . . 109.5 ?
loop_
    _geom_hbond_atom_site_label_D
    _geom_hbond_atom_site_label_H
    _geom_hbond_atom_site_label_A
    _geom_hbond_site_symmetry_A
    _geom_hbond_distance_DH
    _geom_hbond_distance_HA
    _geom_hbond_distance_DA
    _geom_hbond_angle_DHA
    O2 H2 O1 . 0.82 1.92 2.630(2) 145.0
    C4 H4 O1 1_655 0.93 2.51 3.428(3) 168.0
    C6 H6 O2 2_655 0.93 2.56 3.394(3) 149.0
