# Supplementary material for: 3,5-Dichloro-2-hydroxy­benzaldehyde
Source: Acta Crystallogr Sect E Struct Rep Online. 2008 May 14;64(Pt 6):o1080. doi: 10.1107/S1600536808013901 (PMC2961496; doi:10.1107/S1600536808013901)
Supplement: Supplementary file 2 [file e-64-o1080-Isup2.hkl]

# 
# h,k,l, Fc-squared, Fo-squared, sigma(Fo-squared) and status flag 
# 
data_I
_shelx_title ' 1 in P2(1)/c' 
_shelx_refln_list_code          4 
_shelx_F_calc_maximum      243.23 
_exptl_crystal_F_000       384.00 
_reflns_d_resolution_high  0.8107 
 
loop_ 
 _symmetry_equiv_pos_as_xyz 
 'x, y, z' 
 '-x, y+1/2, -z+1/2' 
 '-x, -y, -z' 
 'x, -y-1/2, z-1/2' 
 
_cell_length_a     8.3359 
_cell_length_b    13.8837 
_cell_length_c     7.2341 
_cell_angle_alpha  90.000 
_cell_angle_beta  114.519 
_cell_angle_gamma  90.000 
 
_shelx_F_squared_multiplier     1.000 
 
loop_ 
 _refln_index_h 
 _refln_index_k 
 _refln_index_l 
 _refln_F_squared_calc 
 _refln_F_squared_meas 
 _refln_F_squared_sigma 
 _refln_observed_status 
   1   0   0      865.28      733.17     36.84 o 
   2   0   0     4695.01     4164.44    171.90 o 
   3   0   0    15128.87    13744.45    558.29 o 
   4   0   0      302.83      400.56      8.68 o 
   5   0   0      214.84      199.38      6.99 o 
   6   0   0      772.51      768.07     20.38 o 
   7   0   0      242.55      263.34     13.58 o 
   8   0   0      222.55      227.81     13.58 o 
   9   0   0       74.92       85.69      9.93 o 
   1   1   0     1469.40     1398.58     59.56 o 
   2   1   0      551.18      494.90      5.41 o 
   3   1   0       72.05       67.00      2.60 o 
   4   1   0      143.98      133.20      4.20 o 
   5   1   0       46.97       36.43      2.68 o 
   6   1   0       27.40       28.19      2.68 o 
   7   1   0        8.33        9.14      2.59 o 
   8   1   0       85.39       93.07      6.46 o 
   9   1   0       37.06       35.53      4.98 o 
   0   2   0     1195.96     1256.08     12.54 o 
   1   2   0     2018.11     2055.28     12.49 o 
   2   2   0        0.77        1.74      0.60 o 
   3   2   0        3.70        3.31      0.90 o 
   4   2   0     1320.15     1218.13     20.64 o 
   5   2   0        6.45        5.40      1.51 o 
   6   2   0       43.29       43.13      3.29 o 
   7   2   0      176.10      190.05      7.73 o 
   8   2   0       44.68       42.06      4.80 o 
   9   2   0       18.18       21.32      4.24 o 
   1   3   0       48.95       48.83      1.81 o 
   2   3   0        3.34        4.72      0.90 o 
   3   3   0      159.82      154.96      4.01 o 
   4   3   0      219.92      205.61      5.29 o 
   5   3   0       94.42       91.34      4.12 o 
   6   3   0      297.16      292.84      9.06 o 
   7   3   0        6.13        4.85      2.99 o 
   8   3   0       34.57       41.39      4.12 o 
   9   3   0       22.38       28.49      4.76 o 
   0   4   0      156.61      153.09      5.75 o 
   1   4   0       27.38       34.51      1.69 o 
   2   4   0       75.24       77.53      1.84 o 
   3   4   0       36.78       47.25      2.41 o 
   4   4   0      162.79      168.68      4.90 o 
   5   4   0       59.17       54.67      3.41 o 
   6   4   0       79.86       78.86      4.37 o 
   7   4   0      152.91      136.06      6.07 o 
   8   4   0       62.08       66.47      4.89 o 
   9   4   0        3.69        7.78      3.00 o 
   1   5   0     1521.57     1613.48     46.80 o 
   2   5   0    10365.19    11385.54    254.15 o 
   3   5   0      177.38      216.74      5.81 o 
   4   5   0     1483.97     1447.99     37.65 o 
   5   5   0     2547.63     2523.08    120.08 o 
   6   5   0      786.58      763.60     44.28 o 
   7   5   0      117.86      112.73      5.59 o 
   8   5   0       64.31       82.74      9.07 o 
   0   6   0     2208.18     2354.88     28.21 o 
   1   6   0      384.52      460.67      7.43 o 
   2   6   0        0.19        5.45      0.89 o 
   3   6   0     2437.64     2645.35     95.70 o 
   4   6   0      179.26      188.70      6.02 o 
   5   6   0       58.38       59.46      3.69 o 
   6   6   0      772.10      749.16     25.15 o 
   7   6   0       23.98       19.87      2.96 o 
   8   6   0       11.04       14.26      2.99 o 
   1   7   0     1202.40     1372.11     52.77 o 
   2   7   0       83.76       70.21      2.54 o 
   3   7   0       68.84       69.68      3.40 o 
   4   7   0      331.42      334.52     13.33 o 
   5   7   0        0.09        0.36      1.02 o 
   6   7   0      230.56      222.53     15.16 o 
   7   7   0       45.68       40.04      3.99 o 
   8   7   0        7.91        7.36      2.46 o 
   0   8   0       49.87       45.98      5.22 o 
   1   8   0      143.96      149.37      9.93 o 
   2   8   0      220.26      216.34      8.52 o 
   3   8   0        3.49        3.66      1.13 o 
   4   8   0       11.01       10.41      1.99 o 
   5   8   0        1.29        0.49      1.29 o 
   6   8   0       43.10       41.47      3.69 o 
   7   8   0        1.54        0.91      1.69 o 
   8   8   0        4.44        8.72      2.68 o 
   1   9   0       38.94       39.49      3.33 o 
   2   9   0        2.43        1.44      0.78 o 
   3   9   0       99.85       96.97      6.70 o 
   4   9   0      186.88      196.38     17.26 o 
   5   9   0       82.00       76.82      4.93 o 
   6   9   0      191.39      184.80     15.31 o 
   7   9   0       25.76       29.62      3.69 o 
   0  10   0     2278.52     2362.72     36.05 o 
   1  10   0        0.32        0.16      1.08 o 
   2  10   0      188.78      200.99      7.39 o 
   3  10   0      509.36      503.28     23.50 o 
   4  10   0        0.11        1.28      1.20 o 
   5  10   0       24.55       28.10      3.29 o 
   6  10   0      142.22      147.08     11.64 o 
   7  10   0       49.52       58.93      5.20 o 
   1  11   0     1738.00     1784.18     43.81 o 
   2  11   0      500.48      490.49     18.81 o 
   3  11   0        2.77        1.60      1.29 o 
   4  11   0      419.91      412.28     23.27 o 
   5  11   0       82.91       90.52      5.29 o 
   6  11   0       20.15       18.14      3.07 o 
   7  11   0       34.04       32.71      5.54 o 
   0  12   0        1.85        5.75      3.13 o 
   1  12   0      184.63      177.24      6.53 o 
   2  12   0       99.60       94.05      9.36 o 
   3  12   0       27.92       28.56      3.21 o 
   4  12   0       61.57       51.74      4.20 o 
   5  12   0       69.14       78.08      6.46 o 
   6  12   0       27.88       28.85      4.98 o 
   1  13   0       78.29       81.34      4.83 o 
   2  13   0      150.69      160.56      6.62 o 
   3  13   0       42.56       33.61      3.51 o 
   4  13   0      164.94      187.77      9.42 o 
   5  13   0       45.84       45.48      9.40 o 
   6  13   0        0.01        0.00      2.38 o 
   0  14   0       39.22       36.57      6.27 o 
   1  14   0        0.07        0.00      1.29 o 
   2  14   0       77.53       70.47      5.72 o 
   3  14   0        0.20        0.52      1.85 o 
   4  14   0       29.37       22.77      4.24 o 
   5  14   0       30.02       28.71      4.98 o 
   1  15   0       10.06        9.40      4.18 o 
   2  15   0       35.24       41.22      5.17 o 
   3  15   0        4.02        0.19      2.01 o 
   4  15   0       52.12       46.84      5.75 o 
   3  16   0      156.96      184.96     14.11 o 
  -9   1   1       85.24      107.83      7.20 o 
  -8   1   1      175.46      174.75      6.89 o 
  -7   1   1        2.67        0.61      1.13 o 
  -6   1   1      524.46      492.49      8.82 o 
  -5   1   1      133.89      121.41      4.15 o 
  -4   1   1      230.74      233.24      7.02 o 
  -3   1   1     1509.69     1413.61     40.00 o 
  -2   1   1      451.08      477.25     13.56 o 
  -1   1   1      864.90      877.51     26.12 o 
   0   1   1       63.54       56.58      1.15 o 
   1   1   1     1116.68     1016.23     34.62 o 
   2   1   1      133.44      137.09      4.39 o 
   3   1   1      221.24      211.38      9.57 o 
   4   1   1      190.20      177.95      9.04 o 
   5   1   1        9.36       10.08      2.22 o 
   6   1   1      106.06      108.60      6.09 o 
   7   1   1        2.38        2.61      1.85 o 
   8   1   1       48.49       46.19      5.35 o 
  -9   2   1       13.85       14.24      2.91 o 
  -8   2   1       14.31       18.45      2.88 o 
  -7   2   1       14.38       12.93      2.15 o 
  -6   2   1      417.54      423.81      8.71 o 
  -5   2   1      575.45      553.86      7.14 o 
  -4   2   1      456.11      491.04     15.23 o 
  -3   2   1     1730.49     1612.81     55.79 o 
  -2   2   1       71.12       68.45      2.72 o 
  -1   2   1      791.36      811.65     31.60 o 
   0   2   1       74.47       84.31     12.69 o 
   1   2   1     2246.04     2203.17     53.26 o 
   2   2   1       98.87      105.19      4.12 o 
   3   2   1     1486.65     1325.98     22.51 o 
   4   2   1      666.77      702.54     18.03 o 
   5   2   1      109.19      109.99      6.71 o 
   6   2   1      318.27      335.57     28.48 o 
   7   2   1        2.13        6.53      2.59 o 
   8   2   1        0.87        4.44      2.59 o 
  -9   3   1        2.93        3.49      1.89 o 
  -8   3   1      122.08      127.67      6.02 o 
  -7   3   1      187.94      198.55      6.81 o 
  -6   3   1        6.49        6.63      1.69 o 
  -5   3   1      757.82      723.71     23.29 o 
  -4   3   1     1229.74     1192.79     34.54 o 
  -3   3   1      704.91      684.70     22.84 o 
  -2   3   1     3475.59     3543.95    123.82 o 
  -1   3   1     8675.95     8889.86    231.90 o 
   0   3   1       98.60      109.97      2.87 o 
   1   3   1     6338.20     6203.42    201.06 o 
   2   3   1     2721.35     2623.09     61.17 o 
   3   3   1       26.63       23.47      1.90 o 
   4   3   1      566.63      534.06     12.08 o 
   5   3   1      591.53      600.10     34.17 o 
   6   3   1       21.13       20.43      2.68 o 
   7   3   1       82.67       79.09     13.32 o 
   8   3   1       81.89       96.81     15.67 o 
  -9   4   1        4.07        5.34      2.30 o 
  -8   4   1        1.95        2.67      1.59 o 
  -7   4   1        2.39        3.50      1.59 o 
  -6   4   1      190.44      188.20     13.65 o 
  -5   4   1       24.74       22.69      2.15 o 
  -4   4   1      259.59      266.07      6.49 o 
  -3   4   1      396.68      461.63     23.00 o 
  -2   4   1      618.67      609.59     15.41 o 
  -1   4   1     2524.73     2559.43     67.65 o 
   0   4   1       46.20       45.14      2.79 o 
   1   4   1     1149.61     1146.82     51.89 o 
   2   4   1      824.73      814.47     29.58 o 
   3   4   1       99.25      109.84      3.81 o 
   4   4   1       64.91       65.60      3.51 o 
   5   4   1       46.26       42.64      4.23 o 
   6   4   1       64.11       71.81      8.44 o 
   7   4   1        4.45        3.88      1.76 o 
   8   4   1        0.49        2.13      2.38 o 
  -9   5   1       16.91       12.41      2.88 o 
  -8   5   1        8.02        7.45      2.20 o 
  -7   5   1       88.62       87.68      4.84 o 
  -6   5   1      178.20      160.72      7.07 o 
  -5   5   1       98.53       91.57      4.15 o 
  -4   5   1      145.80      155.89      7.24 o 
  -3   5   1      389.10      406.66     48.90 o 
  -2   5   1       93.82       93.66      2.62 o 
  -1   5   1      412.80      444.43      6.11 o 
   0   5   1        0.52        1.04      0.67 o 
   1   5   1      180.64      194.00      9.08 o 
   2   5   1      247.58      255.58     11.68 o 
   3   5   1      237.58      247.56      6.80 o 
   4   5   1      121.04      111.43      4.50 o 
   5   5   1      130.71      129.04      6.28 o 
   6   5   1       57.10       57.15      4.07 o 
   7   5   1       68.25       72.90      6.34 o 
   8   5   1        6.48        9.46      4.18 o 
  -9   6   1       37.97       47.38      5.26 o 
  -8   6   1       62.47       57.20      4.68 o 
  -7   6   1      243.32      237.32     16.72 o 
  -6   6   1      195.97      204.06      8.18 o 
  -5   6   1      611.77      585.18     21.19 o 
  -4   6   1      533.66      544.17     18.29 o 
  -3   6   1        4.36        4.79      0.96 o 
  -2   6   1      604.87      660.77     17.65 o 
  -1   6   1       65.38       73.17      2.99 o 
   0   6   1        2.29        3.62      0.80 o 
   1   6   1       68.25       71.75      2.81 o 
   2   6   1      205.42      231.25     10.52 o 
   3   6   1        1.07        2.42      0.98 o 
   4   6   1       73.42       79.65      3.92 o 
   5   6   1      243.31      233.46      9.58 o 
   6   6   1       95.17       98.80      9.35 o 
   7   6   1       27.92       25.86      3.59 o 
   8   6   1       18.42       18.54      3.46 o 
  -8   7   1        4.53        5.69      2.85 o 
  -7   7   1      146.63      156.29      9.59 o 
  -6   7   1       44.77       45.05      3.54 o 
  -5   7   1      197.00      168.69      9.87 o 
  -4   7   1      163.33      163.36      7.56 o 
  -3   7   1       94.72       64.39     12.97 o 
  -2   7   1      438.78      568.62     24.06 o 
  -1   7   1     1168.74     1290.92     34.57 o 
   0   7   1      141.30      156.97      4.34 o 
   1   7   1      545.60      614.95     19.96 o 
   2   7   1       24.62       41.52      2.60 o 
   3   7   1       32.55       37.72      2.71 o 
   4   7   1       81.38       77.61      8.55 o 
   5   7   1       17.68       12.84      2.30 o 
   6   7   1       89.33       90.42      5.55 o 
   7   7   1       57.66       58.70      5.87 o 
  -8   8   1       12.49        8.62      3.33 o 
  -7   8   1       64.18       59.79      4.61 o 
  -6   8   1      229.33      224.46     11.75 o 
  -5   8   1      308.64      308.95     12.77 o 
  -4   8   1       90.99       84.61      4.15 o 
  -3   8   1     1971.44     2178.86     88.07 o 
  -2   8   1      886.90      966.09     37.56 o 
  -1   8   1      299.46      318.04      8.63 o 
   0   8   1     3341.93     3496.36     98.11 o 
   1   8   1      664.39      732.50     31.66 o 
   2   8   1      376.25      402.60     23.09 o 
   3   8   1     1351.60     1366.75     67.27 o 
   4   8   1      177.80      182.04     16.55 o 
   5   8   1       89.46       90.71      4.81 o 
   6   8   1      102.99      106.32      5.68 o 
   7   8   1       75.05       80.25      5.96 o 
  -8   9   1        5.32        4.12      3.12 o 
  -7   9   1        2.69        6.30      3.40 o 
  -6   9   1       19.06       15.03      2.60 o 
  -5   9   1       40.64       30.09      3.07 o 
  -4   9   1       86.95       83.49      4.83 o 
  -3   9   1        3.69        2.97      0.92 o 
  -2   9   1        2.59        1.90      0.89 o 
  -1   9   1      145.38       92.46     44.34 o 
   0   9   1        7.13        6.18      1.29 o 
   1   9   1       84.46       84.25      3.79 o 
   2   9   1        0.81        1.72      1.08 o 
   3   9   1       20.83       17.32      2.30 o 
   4   9   1       42.09       49.12      3.71 o 
   5   9   1       16.45       15.19      2.68 o 
   6   9   1       19.92       13.06      2.77 o 
   7   9   1        2.90        4.25      2.30 o 
  -8  10   1        0.11        0.28      2.75 o 
  -7  10   1       37.30       39.51      5.35 o 
  -6  10   1       34.66       43.06      7.31 o 
  -5  10   1      114.68      113.15      7.02 o 
  -4  10   1      183.73      172.64      8.94 o 
  -3  10   1      265.03      254.53     29.29 o 
  -2  10   1      451.25      522.27     17.43 o 
  -1  10   1      458.58      501.36     33.18 o 
   0  10   1      402.08      441.59      8.68 o 
   1  10   1      596.93      614.86     12.83 o 
   2  10   1      310.05      332.71     16.53 o 
   3  10   1      256.14      267.97     20.09 o 
   4  10   1      176.71      174.09      9.71 o 
   5  10   1       84.47       82.46      8.77 o 
   6  10   1       35.56       39.49      4.12 o 
   7  10   1       30.56       30.45      4.15 o 
  -7  11   1       30.78       20.72      4.43 o 
  -6  11   1       22.85       22.99      4.43 o 
  -5  11   1       58.57       55.09      7.05 o 
  -4  11   1       68.40       75.30      5.91 o 
  -3  11   1       87.38       87.33      5.91 o 
  -2  11   1        6.15        5.33      1.84 o 
  -1  11   1      273.95      286.33     10.22 o 
   0  11   1        3.38        1.78      1.13 o 
   1  11   1       70.91       75.26      4.12 o 
   2  11   1       29.54       25.70      2.81 o 
   3  11   1       10.04        7.89      1.90 o 
   4  11   1       23.60       21.86      2.99 o 
   5  11   1        0.07        0.44      1.38 o 
   6  11   1        0.90        1.13      1.76 o 
  -7  12   1      175.60      184.73     10.71 o 
  -6  12   1        6.36        6.55      3.12 o 
  -5  12   1      279.09      268.04     11.63 o 
  -4  12   1        1.05        1.28      2.01 o 
  -3  12   1       10.64        4.96      2.22 o 
  -2  12   1      226.88      214.72      9.42 o 
  -1  12   1      117.41      138.21     10.45 o 
   0  12   1      470.41      518.06     17.95 o 
   1  12   1      356.71      380.68     13.97 o 
   2  12   1       30.11       27.89      3.11 o 
   3  12   1        5.05        3.85      1.69 o 
   4  12   1       41.33       38.79      3.71 o 
   5  12   1       72.72       63.80      5.43 o 
   6  12   1       11.35       10.25      2.74 o 
  -6  13   1        2.24        1.04      2.38 o 
  -5  13   1      183.47      170.42      9.42 o 
  -4  13   1      188.96      199.80      9.79 o 
  -3  13   1        1.07        1.04      1.85 o 
  -2  13   1      228.42      233.12     14.37 o 
  -1  13   1      182.25      197.20     16.72 o 
   0  13   1        3.35        4.18      2.22 o 
   1  13   1       58.46       63.31      5.35 o 
   2  13   1      288.39      297.29     11.95 o 
   3  13   1       26.70       24.50      3.18 o 
   4  13   1       57.28       66.32      4.81 o 
   5  13   1      162.88      151.26      8.44 o 
  -5  14   1        0.66        0.78      2.35 o 
  -4  14   1      103.78       86.10      7.84 o 
  -3  14   1       18.78       16.36      3.64 o 
  -2  14   1        0.49        0.00      1.63 o 
  -1  14   1       61.06       59.56      7.84 o 
   0  14   1        3.88        5.54      6.27 o 
   1  14   1       26.51       22.47      5.75 o 
   2  14   1        0.41        2.09      2.61 o 
   3  14   1        4.06        3.13      2.22 o 
   4  14   1       58.70       49.82     11.49 o 
  -4  15   1      132.23      149.23      9.42 o 
  -3  15   1       17.04       14.26      3.87 o 
  -2  15   1      132.04      143.02      8.68 o 
  -1  15   1      297.90      329.17     18.29 o 
   0  15   1        2.84        1.73      2.38 o 
   1  15   1      229.18      224.94     15.41 o 
   2  15   1      156.91      156.75     13.06 o 
   3  15   1        1.51        1.57      3.13 o 
  -3  16   1       31.79       30.59      5.17 o 
  -2  16   1       37.52       40.38      5.35 o 
  -1  16   1       20.30       20.99      4.24 o 
   0  16   1       21.44       19.66      4.43 o 
   1  16   1       85.31       80.42     12.02 o 
   2  16   1       14.67       13.58      6.27 o 
 -10   0   2        0.54        0.52      3.13 o 
  -9   0   2       30.53       38.66      6.79 o 
  -8   0   2      533.91      520.61     13.61 o 
  -7   0   2      119.98      103.63      5.72 o 
  -6   0   2      622.36      546.32     16.18 o 
  -5   0   2      482.68      401.72     12.58 o 
  -4   0   2     1370.08     1613.76     55.35 o 
  -3   0   2    11218.33    10548.00    724.66 o 
  -2   0   2     5908.34     5663.96    577.88 o 
  -1   0   2     3312.46     3658.80     32.66 o 
   0   0   2    59162.32    57940.70    929.78 o 
   1   0   2       68.57       58.04      2.59 o 
   2   0   2      432.16      442.03     11.49 o 
   3   0   2     5237.05     4956.21    223.11 o 
   4   0   2        0.22        0.26      1.11 o 
   5   0   2        6.11        3.66      2.61 o 
   6   0   2      276.68      276.40     14.11 o 
   7   0   2      178.78      213.70     13.58 o 
   8   0   2       29.34       34.48      7.31 o 
 -10   1   2        7.13       11.42      3.64 o 
  -9   1   2      103.19      105.50      5.80 o 
  -8   1   2       22.67       19.02      2.68 o 
  -7   1   2        2.44        2.52      1.22 o 
  -6   1   2      180.64      174.16      3.78 o 
  -5   1   2        3.74        5.30      0.82 o 
  -4   1   2        4.73        2.82      0.60 o 
  -3   1   2     1170.82     1130.01     52.47 o 
  -2   1   2        1.94        3.02      0.50 o 
  -1   1   2      473.69      503.35      6.13 o 
   0   1   2     2670.42     2668.23     50.68 o 
   1   1   2      374.54      375.43      9.17 o 
   2   1   2      470.74      445.11     10.05 o 
   3   1   2      115.18       95.97      9.17 o 
   4   1   2      101.58      110.53      5.35 o 
   5   1   2       33.42       37.11      3.87 o 
   6   1   2        1.77        0.87      1.63 o 
   7   1   2        0.28        2.18      2.01 o 
   8   1   2       56.32       58.52      6.28 o 
 -10   2   2       83.44      100.43      6.32 o 
  -9   2   2       58.16       52.74      4.50 o 
  -8   2   2      148.21      131.83      5.80 o 
  -7   2   2      417.60      407.84      9.01 o 
  -6   2   2       49.41       49.05      2.14 o 
  -5   2   2       49.17       41.40      1.80 o 
  -4   2   2     1798.73     1759.41     46.15 o 
  -3   2   2       29.92       30.52      1.22 o 
  -2   2   2       17.46       14.93      1.08 o 
  -1   2   2     2251.65     2323.46     13.41 o 
   0   2   2      347.64      348.51      5.81 o 
   1   2   2      353.30      339.96     12.09 o 
   2   2   2       50.73       45.77      1.90 o 
   3   2   2        3.74        2.09      0.68 o 
   4   2   2      349.58      331.70     15.87 o 
   5   2   2        1.94        1.57      1.48 o 
   6   2   2       21.67       23.28      3.69 o 
   7   2   2       30.63       32.19      4.43 o 
   8   2   2        4.21        5.64      2.75 o 
  -9   3   2       57.82       63.72      4.81 o 
  -8   3   2      108.87      110.70      5.51 o 
  -7   3   2       31.93       29.44      2.99 o 
  -6   3   2      624.65      611.67     18.56 o 
  -5   3   2      336.15      319.96     11.83 o 
  -4   3   2      326.81      292.03     12.01 o 
  -3   3   2      368.46      362.75     16.11 o 
  -2   3   2       49.19       52.73      2.95 o 
  -1   3   2      142.57      135.01      3.49 o 
   0   3   2        5.29        4.55      0.53 o 
   1   3   2       14.98       14.89      1.07 o 
   2   3   2       10.58       11.31      1.00 o 
   3   3   2        8.07        7.33      1.31 o 
   4   3   2       19.28       16.94      2.07 o 
   5   3   2        6.50        5.86      1.76 o 
   6   3   2       46.49       45.42      4.61 o 
   7   3   2        1.39        2.75      2.01 o 
   8   3   2        3.21        2.82      2.75 o 
  -9   4   2        1.89        1.57      1.81 o 
  -8   4   2      109.23      109.86      5.54 o 
  -7   4   2      453.80      423.88      9.70 o 
  -6   4   2        6.74        5.81      1.69 o 
  -5   4   2      304.15      295.73      8.88 o 
  -4   4   2     1098.11     1110.88     35.79 o 
  -3   4   2       19.12       17.07      1.24 o 
  -2   4   2      910.09      910.69     39.78 o 
  -1   4   2      588.84      607.48     14.33 o 
   0   4   2       15.86       12.16      1.29 o 
   1   4   2       77.27       71.71      2.13 o 
   2   4   2      195.01      176.14      4.77 o 
   3   4   2       22.74       21.77      1.89 o 
   4   4   2        3.36        3.26      1.19 o 
   5   4   2        8.64        6.93      1.99 o 
   6   4   2       98.50      108.10     18.55 o 
   7   4   2       18.99       18.91      4.70 o 
  -9   5   2       64.46       70.18      6.83 o 
  -8   5   2       17.69       20.94      3.07 o 
  -7   5   2       58.49       56.02      4.58 o 
  -6   5   2     1986.53     1904.66     68.56 o 
  -5   5   2     1872.66     2011.24     80.83 o 
  -4   5   2     1668.73     1685.44     64.52 o 
  -3   5   2     1276.54     1452.54     62.02 o 
  -2   5   2     6138.04     6554.27    248.19 o 
  -1   5   2     1392.04     1425.39     28.17 o 
   0   5   2      411.86      415.94     14.26 o 
   1   5   2      208.05      173.10      5.82 o 
   2   5   2     4671.66     4413.75     67.11 o 
   3   5   2       52.10       50.94      2.78 o 
   4   5   2      344.25      328.47     16.97 o 
   5   5   2     1331.72     1439.70     89.90 o 
   6   5   2      104.26       92.09      8.77 o 
   7   5   2       48.13       54.44      5.72 o 
  -9   6   2        5.28        3.20      2.75 o 
  -8   6   2       25.43       34.21      4.98 o 
  -7   6   2       92.53       87.58      6.94 o 
  -6   6   2      486.96      474.90     20.21 o 
  -5   6   2      280.31      265.62     13.87 o 
  -4   6   2       23.01       25.71      1.72 o 
  -3   6   2     1759.28     1913.44     73.09 o 
  -2   6   2      188.79      157.10      7.62 o 
  -1   6   2       78.23       96.17      2.61 o 
   0   6   2      971.25     1025.89     38.76 o 
   1   6   2      327.09      346.26     11.85 o 
   2   6   2      144.89      156.38      4.98 o 
   3   6   2      970.08      968.95     35.22 o 
   4   6   2      183.72      188.84      6.56 o 
   5   6   2        2.35        2.90      1.37 o 
   6   6   2      429.33      440.56     20.03 o 
   7   6   2        3.33        3.51      2.87 o 
  -9   7   2       88.38       87.46      7.76 o 
  -8   7   2       19.10       15.90      3.87 o 
  -7   7   2       96.00       95.62      7.02 o 
  -6   7   2      475.87      482.81     13.67 o 
  -5   7   2        8.75        8.72      2.38 o 
  -4   7   2      309.04      344.69     13.42 o 
  -3   7   2      276.75      287.99      6.86 o 
  -2   7   2       42.50       34.15      2.26 o 
  -1   7   2      785.12      837.79     11.24 o 
   0   7   2       16.71       18.61      1.53 o 
   1   7   2      676.47      729.42     30.55 o 
   2   7   2       83.86       76.34      4.52 o 
   3   7   2        0.18        0.00      0.89 o 
   4   7   2      160.11      164.61      6.79 o 
   5   7   2        1.94        0.55      1.22 o 
   6   7   2       54.30       50.22      3.97 o 
   7   7   2        9.77        8.00      2.68 o 
  -8   8   2        0.15        0.00      2.22 o 
  -7   8   2        4.92        7.51      2.89 o 
  -6   8   2       23.19       23.94      3.87 o 
  -5   8   2       25.15       24.51      7.05 o 
  -4   8   2       19.37       17.67      2.28 o 
  -3   8   2        7.81        9.12      1.78 o 
  -2   8   2      185.98      174.86      4.97 o 
  -1   8   2        0.12        0.19      0.64 o 
   0   8   2       17.85       21.27      1.77 o 
   1   8   2      231.43      239.76     10.03 o 
   2   8   2       51.06       49.15      2.78 o 
   3   8   2        9.13        6.54      1.49 o 
   4   8   2       39.60       39.31      3.06 o 
   5   8   2        0.08        0.00      1.15 o 
   6   8   2       20.93       22.34      2.96 o 
   7   8   2        5.58        4.05      2.38 o 
  -8   9   2      204.50      231.68     11.63 o 
  -7   9   2       36.03       29.74      4.61 o 
  -6   9   2      503.19      548.55     15.70 o 
  -5   9   2      305.60      310.76     13.32 o 
  -4   9   2      175.40      207.62     10.97 o 
  -3   9   2      385.21      419.38     15.60 o 
  -2   9   2      197.18      196.24     10.71 o 
  -1   9   2       43.75       42.65      2.56 o 
   0   9   2      238.03      255.99      5.32 o 
   1   9   2       11.77       12.94      1.73 o 
   2   9   2       24.37       21.27      2.26 o 
   3   9   2        2.67        2.61      1.31 o 
   4   9   2       36.18       34.83      3.05 o 
   5   9   2        5.62        4.35      1.62 o 
   6   9   2       18.89       13.05      2.59 o 
  -8  10   2      154.42      175.68     16.98 o 
  -7  10   2        6.12        7.84      3.33 o 
  -6  10   2      118.35      114.11     10.19 o 
  -5  10   2       64.49       78.03     11.23 o 
  -4  10   2      137.89      114.88      7.20 o 
  -3  10   2      276.73      306.99     12.88 o 
  -2  10   2      417.82      450.05     28.21 o 
  -1  10   2      290.89      305.52     22.47 o 
   0  10   2     1357.09     1452.27     41.69 o 
   1  10   2      157.51      155.83      4.83 o 
   2  10   2        0.88        2.06      1.15 o 
   3  10   2      273.43      277.85     13.35 o 
   4  10   2       39.39       41.83      3.31 o 
   5  10   2        0.01        0.00      1.31 o 
   6  10   2       46.10       48.27      4.04 o 
  -7  11   2       69.20       78.07     14.37 o 
  -6  11   2        4.56        2.61      3.13 o 
  -5  11   2       67.37       71.06      6.28 o 
  -4  11   2      407.81      427.34     13.85 o 
  -3  11   2       40.78       35.30      4.12 o 
  -2  11   2      264.81      270.48     18.03 o 
  -1  11   2     1244.70     1313.38     82.55 o 
   0  11   2       71.06       67.10      6.79 o 
   1  11   2      921.27      904.39     46.76 o 
   2  11   2      296.53      290.55     16.76 o 
   3  11   2        6.86        6.50      1.75 o 
   4  11   2      167.36      172.83     12.75 o 
   5  11   2       27.12       29.99      3.31 o 
  -7  12   2        6.59       11.42      3.87 o 
  -6  12   2       23.99       27.94      4.98 o 
  -5  12   2       81.56       81.97      6.83 o 
  -4  12   2       55.71       50.34      6.01 o 
  -3  12   2       41.40       49.76      5.35 o 
  -2  12   2       87.92       93.47      6.25 o 
  -1  12   2      202.20      205.44     22.99 o 
   0  12   2        2.34        1.88      1.74 o 
   1  12   2       75.96       74.81      6.09 o 
   2  12   2       39.01       37.26      4.96 o 
   3  12   2        7.23        5.22      2.59 o 
   4  12   2       43.43       36.97      4.07 o 
   5  12   2       22.04       21.30      3.59 o 
  -6  13   2        0.01        1.89      2.38 o 
  -5  13   2        7.17        3.74      2.38 o 
  -4  13   2      137.83      143.61     10.97 o 
  -3  13   2       21.20       13.76      3.50 o 
  -2  13   2       42.53       56.95      7.31 o 
  -1  13   2       78.01       80.87      6.28 o 
   0  13   2        3.76        2.96      2.13 o 
   1  13   2       15.78       14.84      3.50 o 
   2  13   2      131.86      118.55      8.36 o 
   3  13   2       41.79       32.82      4.96 o 
   4  13   2       62.46       65.44      6.77 o 
  -5  14   2       56.68       55.11      6.46 o 
  -4  14   2      162.51      161.90      9.61 o 
  -3  14   2        5.63        2.95      3.40 o 
  -2  14   2      144.18      136.89     12.02 o 
  -1  14   2       34.69       29.71      4.43 o 
   0  14   2       14.79        9.93      3.12 o 
   1  14   2       12.10        9.53      3.12 o 
   2  14   2        1.59        0.76      2.01 o 
   3  14   2        0.00        0.00      2.01 o 
   4  14   2        0.02        1.67      2.61 o 
  -4  15   2       85.10       73.39      7.20 o 
  -3  15   2       67.77       63.03      6.62 o 
  -2  15   2        0.15        0.00      3.13 o 
  -1  15   2       36.57       30.32      5.22 o 
   0  15   2       24.18       21.59      4.39 o 
   1  15   2        6.85        7.56      3.12 o 
   2  15   2       48.16       43.96      5.88 o 
   3  15   2        8.56       11.49      3.87 o 
  -3  16   2      163.98      188.35     10.89 o 
  -2  16   2       57.96       52.78      6.28 o 
  -1  16   2       81.05       69.49      9.93 o 
   0  16   2       32.06       29.00      5.17 o 
   1  16   2      103.03      104.48      8.31 o 
 -10   1   3        0.20        0.71      1.90 o 
  -9   1   3      137.18      148.70      5.60 o 
  -8   1   3      324.35      309.18      6.49 o 
  -7   1   3        1.18        2.16      0.88 o 
  -6   1   3      750.35      701.01     17.45 o 
  -5   1   3      357.80      345.08      5.20 o 
  -4   1   3      200.16      206.27      5.53 o 
  -3   1   3     1456.70     1370.72     37.07 o 
  -2   1   3      490.92      519.39      5.74 o 
  -1   1   3      309.15      314.02      6.26 o 
   0   1   3      139.23      119.89      2.91 o 
   1   1   3      603.11      587.39      6.97 o 
   2   1   3       38.24       38.15      2.04 o 
   3   1   3        0.28        0.00      0.68 o 
   4   1   3      113.95      111.54      5.91 o 
   5   1   3        0.04        0.00      1.31 o 
   6   1   3        4.38        5.95      2.38 o 
   7   1   3        0.20        0.00      2.22 o 
 -10   2   3        1.85        1.31      2.59 o 
  -9   2   3        0.19        0.17      1.45 o 
  -8   2   3       10.65       11.27      2.38 o 
  -7   2   3      100.34       88.48      3.00 o 
  -6   2   3       89.66       96.02      3.58 o 
  -5   2   3      652.19      642.32     19.68 o 
  -4   2   3       36.08       43.07      1.61 o 
  -3   2   3      222.89      217.07      5.96 o 
  -2   2   3      212.49      194.36      6.22 o 
  -1   2   3        0.75        0.22      0.41 o 
   0   2   3       93.51      121.85      3.57 o 
   1   2   3     1001.30      997.13     27.04 o 
   2   2   3      194.89      196.18      6.03 o 
   3   2   3      281.78      265.10      6.85 o 
   4   2   3      300.88      298.48      7.50 o 
   5   2   3        0.74        1.04      1.85 o 
   6   2   3       68.95       74.91      6.09 o 
   7   2   3        4.01        2.09      2.59 o 
 -10   3   3        2.46        5.19      3.12 o 
  -9   3   3       11.10       15.05      3.87 o 
  -8   3   3       51.66       50.27      6.53 o 
  -7   3   3      115.63      117.62      4.75 o 
  -6   3   3       40.94       24.60      7.20 o 
  -5   3   3      216.80      207.90      7.01 o 
  -4   3   3      576.80      517.69     22.60 o 
  -3   3   3      817.84      713.93     42.23 o 
  -2   3   3      842.94      793.01     26.81 o 
  -1   3   3     2273.86     2358.72     26.52 o 
   0   3   3      226.05      227.37      4.02 o 
   1   3   3     1047.14     1027.12     20.14 o 
   2   3   3      551.50      554.74     14.40 o 
   3   3   3       38.49       36.31      2.91 o 
   4   3   3       61.70       61.20      3.83 o 
   5   3   3      145.31      159.60     14.89 o 
   6   3   3       36.03       36.67      4.98 o 
   7   3   3       10.16       10.83      3.50 o 
  -9   4   3       21.91       26.55      4.61 o 
  -8   4   3        7.97        7.31      2.59 o 
  -7   4   3        0.12        1.04      1.29 o 
  -6   4   3      394.91      414.87     15.31 o 
  -5   4   3        1.59        1.94      0.79 o 
  -4   4   3      346.15      341.25     15.51 o 
  -3   4   3      594.39      618.28     34.94 o 
  -2   4   3      103.86       98.21      4.06 o 
  -1   4   3     1350.94     1328.55     21.09 o 
   0   4   3       49.58       45.72      2.56 o 
   1   4   3      152.50      149.22      4.37 o 
   2   4   3      316.06      304.38      7.70 o 
   3   4   3       32.31       29.74      2.71 o 
   4   4   3       11.15       10.62      2.11 o 
   5   4   3       26.30       27.03      3.21 o 
   6   4   3       25.96       29.64      4.61 o 
   7   4   3        2.08        0.24      2.38 o 
  -9   5   3       40.89       34.91      5.13 o 
  -8   5   3        3.12        2.09      2.22 o 
  -7   5   3       35.95       38.26      4.43 o 
  -6   5   3      217.86      206.80     11.23 o 
  -5   5   3       19.31       17.54      1.91 o 
  -4   5   3       57.81       57.94      2.91 o 
  -3   5   3      199.59      220.53     15.28 o 
  -2   5   3        2.78        2.52      0.98 o 
  -1   5   3      216.02      208.70      7.09 o 
   0   5   3        1.14        1.10      0.68 o 
   1   5   3       20.58       19.45      1.53 o 
   2   5   3      153.30      152.72      5.07 o 
   3   5   3       59.47       60.84      4.86 o 
   4   5   3       39.26       38.45      3.32 o 
   5   5   3       63.91       70.60      4.72 o 
   6   5   3        8.42        7.45      3.13 o 
  -9   6   3       97.29      117.83      8.31 o 
  -8   6   3       62.49       67.61      6.27 o 
  -7   6   3      487.18      505.44     14.59 o 
  -6   6   3      268.50      285.22     10.34 o 
  -5   6   3      424.83      446.25     22.94 o 
  -4   6   3      824.15      880.86     50.91 o 
  -3   6   3       66.93       64.70      6.38 o 
  -2   6   3      276.47      266.15     15.59 o 
  -1   6   3      364.33      325.87     10.63 o 
   0   6   3       22.49       19.54      2.71 o 
   1   6   3      110.30      100.79      4.03 o 
   2   6   3        1.15        2.74      1.04 o 
   3   6   3       10.33       12.20      1.80 o 
   4   6   3        0.00        0.00      1.21 o 
   5   6   3       32.96       32.89      3.71 o 
   6   6   3       39.60       42.86      5.35 o 
  -9   7   3       33.29       30.79      5.35 o 
  -8   7   3        5.13        2.39      2.51 o 
  -7   7   3       95.87      108.35      7.20 o 
  -6   7   3       11.48       13.01      3.12 o 
  -5   7   3      603.33      591.19     29.79 o 
  -4   7   3       48.39       51.06      3.51 o 
  -3   7   3      358.49      313.11     13.64 o 
  -2   7   3      878.52      980.40     49.71 o 
  -1   7   3      551.62      537.43     28.13 o 
   0   7   3      435.78      346.32     67.85 o 
   1   7   3       36.63       38.28      2.75 o 
   2   7   3        0.11        0.00      0.71 o 
   3   7   3      103.11      112.22      4.90 o 
   4   7   3        4.54        4.13      1.46 o 
   5   7   3        3.30        1.76      1.69 o 
   6   7   3       59.41       56.40      5.02 o 
  -9   8   3       12.67       16.72      4.43 o 
  -8   8   3       20.90       26.74      4.80 o 
  -7   8   3       15.74       10.19      3.33 o 
  -6   8   3      133.63      139.83      8.13 o 
  -5   8   3      275.44      276.14     10.71 o 
  -4   8   3        4.24        2.49      1.24 o 
  -3   8   3      820.88      814.93     50.09 o 
  -2   8   3      527.92      508.74     29.52 o 
  -1   8   3       12.44       10.64      2.54 o 
   0   8   3      952.61      540.97    281.61 o 
   1   8   3      379.79      382.03     12.66 o 
   2   8   3       36.19       35.61      2.64 o 
   3   8   3      292.12      297.71     12.97 o 
   4   8   3       89.67       98.12      8.90 o 
   5   8   3        6.34        4.95      1.95 o 
   6   8   3        7.64       11.87      3.07 o 
  -8   9   3        0.92        0.24      2.38 o 
  -7   9   3        3.12        1.09      2.87 o 
  -6   9   3        6.36        5.85      3.40 o 
  -5   9   3       21.67       16.50      3.69 o 
  -4   9   3      104.64      115.14      5.87 o 
  -3   9   3        0.80        1.63      1.34 o 
  -2   9   3        0.06        1.27      1.25 o 
  -1   9   3      128.38      118.59     10.97 o 
   0   9   3       20.66       21.99      3.33 o 
   1   9   3       30.10       27.13      3.87 o 
   2   9   3        1.66        1.22      1.63 o 
   3   9   3       13.85       14.61      3.20 o 
   4   9   3       14.04       14.15      2.34 o 
   5   9   3        0.40        1.47      1.53 o 
  -8  10   3        7.45        9.68      3.87 o 
  -7  10   3       28.35       29.33      7.58 o 
  -6  10   3        7.32        9.93      3.26 o 
  -5  10   3       46.77       45.18      5.35 o 
  -4  10   3       75.61       79.83      5.76 o 
  -3  10   3      105.53      113.67      6.39 o 
  -2  10   3      247.83      261.15     16.46 o 
  -1  10   3      114.08      117.80      6.83 o 
   0  10   3      185.74      204.84     12.80 o 
   1  10   3      286.00      272.02     19.59 o 
   2  10   3       81.86       81.67      6.28 o 
   3  10   3      104.58       97.70      6.99 o 
   4  10   3       70.88       65.63      6.25 o 
   5  10   3       20.94       16.61      4.14 o 
  -7  11   3        0.93        4.44      3.13 o 
  -6  11   3       37.74       42.06      5.54 o 
  -5  11   3      233.70      236.72     10.89 o 
  -4  11   3       25.42       20.12      4.06 o 
  -3  11   3      120.56      147.87      9.93 o 
  -2  11   3      113.49      120.76     12.28 o 
  -1  11   3      188.39      195.36      9.05 o 
   0  11   3        8.74        7.45      2.75 o 
   1  11   3        3.51        4.70      2.38 o 
   2  11   3       33.50       26.97      4.43 o 
   3  11   3        0.61        1.31      2.13 o 
   4  11   3        0.08        0.00      2.13 o 
   5  11   3        6.55        5.53      3.12 o 
  -7  12   3      349.65      392.41     15.94 o 
  -6  12   3        2.72        0.52      2.22 o 
  -5  12   3      310.03      282.41     12.37 o 
  -4  12   3       72.62       80.93      6.83 o 
  -3  12   3       46.77       44.12      8.10 o 
  -2  12   3      237.89      251.89     16.20 o 
  -1  12   3        0.62        2.04      2.01 o 
   0  12   3      366.78      391.93     24.30 o 
   1  12   3      257.03      249.23     11.08 o 
   2  12   3        7.95        7.12      2.89 o 
   3  12   3       12.11        9.49      3.50 o 
   4  12   3       48.46       43.22      5.65 o 
  -6  13   3       21.43       11.92      3.87 o 
  -5  13   3       69.41       59.66      6.62 o 
  -4  13   3      169.07      177.13      9.98 o 
  -3  13   3        6.55        5.22      3.66 o 
  -2  13   3       50.99       52.22      5.72 o 
  -1  13   3      122.37      127.22      9.93 o 
   0  13   3        7.98        6.53      2.96 o 
   1  13   3        0.18        0.00      2.09 o 
   2  13   3      119.71      100.93     10.45 o 
   3  13   3       26.13       21.93      4.61 o 
  -5  14   3        0.11        0.00      2.87 o 
  -4  14   3       81.53       70.29      7.20 o 
  -3  14   3       15.49       18.05      4.24 o 
  -2  14   3        0.01        3.42      2.38 o 
  -1  14   3       54.14       48.66      5.88 o 
   0  14   3        0.12        0.00      2.01 o 
   1  14   3        1.64        2.13      2.38 o 
   2  14   3        0.13        0.24      2.38 o 
  -4  15   3       73.39       88.45      8.13 o 
  -3  15   3       21.51       17.24      4.43 o 
  -2  15   3       43.88       41.80      8.36 o 
  -1  15   3      148.88      145.48     13.58 o 
   0  15   3       12.51       16.15      4.24 o 
   1  15   3       66.59       62.67      6.83 o 
  -1  16   3        1.19        2.12      2.89 o 
  -9   0   4        4.42        3.13      3.13 o 
  -8   0   4      436.46      387.48      9.31 o 
  -7   0   4       27.50       22.33      2.50 o 
  -6   0   4       80.09       68.93      3.41 o 
  -5   0   4      146.21      103.79     27.43 o 
  -4   0   4     1104.35     1147.67     23.83 o 
  -3   0   4     1755.11     1820.89     27.17 o 
  -2   0   4     1402.68     1465.75     26.65 o 
  -1   0   4     1762.67     1877.59     31.61 o 
   0   0   4     7451.12     7568.06     37.50 o 
   1   0   4      131.83      132.54      5.35 o 
   2   0   4        0.76        1.83      1.11 o 
   3   0   4      791.81      830.77     22.47 o 
   4   0   4       10.31       17.76      4.70 o 
   5   0   4        4.44        8.88      4.18 o 
   6   0   4       27.46       37.10      7.31 o 
 -10   1   4        0.49        0.52      3.13 o 
  -9   1   4       94.12       87.68      9.40 o 
  -8   1   4       12.42       14.12      1.85 o 
  -7   1   4        9.34        8.67      1.32 o 
  -6   1   4      186.24      170.02     12.79 o 
  -5   1   4      123.48      121.37      2.90 o 
  -4   1   4       89.17       89.22      2.86 o 
  -3   1   4      961.96      997.86     24.64 o 
  -2   1   4      231.00      234.37      4.46 o 
  -1   1   4        2.00        2.27      1.53 o 
   0   1   4     1690.98     1715.31     29.78 o 
   1   1   4       23.29       25.10      1.83 o 
   2   1   4       82.52       81.34      5.05 o 
   3   1   4      116.64      119.55      4.90 o 
   4   1   4       23.69       21.14      3.50 o 
   5   1   4        1.80        1.00      2.01 o 
   6   1   4        5.53        6.01      2.96 o 
 -10   2   4      121.57      127.25      8.50 o 
  -9   2   4       87.81       74.83      5.02 o 
  -8   2   4      176.02      162.14      7.35 o 
  -7   2   4      406.97      398.65     10.33 o 
  -6   2   4       28.02       28.74      2.56 o 
  -5   2   4       30.66       28.00      1.77 o 
  -4   2   4      829.76      839.44     17.05 o 
  -3   2   4       66.12       64.51      1.91 o 
  -2   2   4        2.03        1.45      0.68 o 
  -1   2   4      776.05      803.13      8.45 o 
   0   2   4        1.95        3.25      0.89 o 
   1   2   4       16.80       17.59      1.62 o 
   2   2   4       43.74       41.39      2.41 o 
   3   2   4        3.58        5.36      1.69 o 
   4   2   4       43.37       43.05      4.44 o 
   5   2   4        2.16        2.56      2.01 o 
   6   2   4        6.69       10.17      3.50 o 
 -10   3   4       29.70       33.89      5.35 o 
  -9   3   4       55.41       59.17      5.72 o 
  -8   3   4      110.53      110.12      5.53 o 
  -7   3   4       88.39       86.26      4.52 o 
  -6   3   4      429.30      438.71     17.22 o 
  -5   3   4      378.33      384.79     13.04 o 
  -4   3   4       78.30       80.96      3.19 o 
  -3   3   4      194.64      197.59     12.42 o 
  -2   3   4      117.49      108.98      4.12 o 
  -1   3   4       37.52       37.21      2.00 o 
   0   3   4        2.47        2.15      0.68 o 
   1   3   4       50.26       36.97      9.84 o 
   2   3   4        0.45        0.17      0.90 o 
   3   3   4        0.63        0.52      1.13 o 
   4   3   4        1.57        0.00      1.21 o 
   5   3   4        0.02        1.23      2.01 o 
   6   3   4        1.46        1.83      2.59 o 
  -9   4   4       35.13       32.03      5.75 o 
  -8   4   4       41.97       46.43      4.22 o 
  -7   4   4      472.21      461.92     22.41 o 
  -6   4   4      256.24      259.27      7.54 o 
  -5   4   4      225.44      228.17     10.48 o 
  -4   4   4     1214.89     1236.16     55.43 o 
  -3   4   4      190.28      192.16     10.56 o 
  -2   4   4      564.27      570.09     19.22 o 
  -1   4   4      498.34      514.29     10.76 o 
   0   4   4       20.72       21.15      1.96 o 
   1   4   4       36.75       35.68      2.16 o 
   2   4   4      251.07      244.56     11.22 o 
   3   4   4        0.00        1.04      1.21 o 
   4   4   4       13.24       14.23      2.50 o 
   5   4   4       38.09       49.32      5.35 o 
   6   4   4       34.03       36.58      5.75 o 
  -9   5   4       57.64       65.28      6.46 o 
  -8   5   4        4.80        3.55      1.76 o 
  -7   5   4        8.08        5.36      1.99 o 
  -6   5   4     1755.09     1841.67     76.40 o 
  -5   5   4      412.70      432.17     22.02 o 
  -4   5   4      440.37      432.86     16.06 o 
  -3   5   4     1040.45     1130.76     57.41 o 
  -2   5   4      978.14     1049.90     57.22 o 
  -1   5   4      252.56      231.26      6.20 o 
   0   5   4      285.32      274.84      9.73 o 
   1   5   4       11.53       13.16      1.99 o 
   2   5   4      871.38      891.48     43.87 o 
   3   5   4       97.25      107.38      5.20 o 
   4   5   4       10.94        9.70      2.38 o 
   5   5   4      327.28      377.96     53.03 o 
  -9   6   4        6.93        5.52      3.26 o 
  -8   6   4        8.75       17.37      3.87 o 
  -7   6   4      127.03      126.09      6.23 o 
  -6   6   4       39.31       42.43      3.12 o 
  -5   6   4      251.06      268.22     15.66 o 
  -4   6   4        8.83        8.64      1.68 o 
  -3   6   4      291.97      312.46     16.13 o 
  -2   6   4      183.86      193.58     13.11 o 
  -1   6   4        1.65        1.99      0.98 o 
   0   6   4       74.36       80.34      7.05 o 
   1   6   4       81.08       85.99     10.19 o 
   2   6   4      140.24      138.35      6.68 o 
   3   6   4      142.07      152.86      6.97 o 
   4   6   4       62.05       67.52      5.94 o 
   5   6   4       19.81       20.23      3.41 o 
  -9   7   4       96.95      114.38      8.68 o 
  -8   7   4       28.60       25.71      4.76 o 
  -7   7   4      104.86      103.00      7.39 o 
  -6   7   4      442.04      421.82     20.16 o 
  -5   7   4       37.61       44.35      3.23 o 
  -4   7   4      115.24      122.05     10.27 o 
  -3   7   4      253.44      260.68     16.64 o 
  -2   7   4       17.18       16.30      2.27 o 
  -1   7   4      203.28      187.15      8.97 o 
   0   7   4        8.39        3.51      3.73 o 
   1   7   4      193.95      201.95      8.68 o 
   2   7   4       36.00       32.34      4.24 o 
   3   7   4        2.83        1.90      2.01 o 
   4   7   4       44.02       51.14      4.32 o 
   5   7   4        2.32        1.32      1.94 o 
  -9   8   4        3.57        4.96      3.33 o 
  -8   8   4       10.34        6.30      3.92 o 
  -7   8   4       22.00       25.61      4.61 o 
  -6   8   4        1.88        1.94      1.52 o 
  -5   8   4       82.85       85.83      5.28 o 
  -4   8   4       63.56       59.24      6.45 o 
  -3   8   4       32.30       30.63      3.16 o 
  -2   8   4       23.13       21.99      2.68 o 
  -1   8   4       34.08       28.14      2.84 o 
   0   8   4        0.08        1.57      1.48 o 
   1   8   4       84.46       76.16      6.53 o 
   2   8   4        0.56        1.15      1.74 o 
   3   8   4        1.48        2.61      2.01 o 
   4   8   4       17.37       17.35      4.01 o 
   5   8   4        0.17        1.13      2.13 o 
  -8   9   4      322.86      347.12     14.22 o 
  -7   9   4        5.46        6.27      2.96 o 
  -6   9   4      433.99      439.46     15.94 o 
  -5   9   4      346.60      361.26     18.39 o 
  -4   9   4       11.99       15.85      2.50 o 
  -3   9   4      280.29      277.33     17.76 o 
  -2   9   4      334.70      312.53     29.54 o 
  -1   9   4        1.79        0.35      1.27 o 
   0   9   4      279.02      268.81     10.52 o 
   1   9   4       74.17       76.48      6.09 o 
   2   9   4       10.22        7.64      2.89 o 
   3   9   4       26.34       26.47      4.61 o 
   4   9   4        0.23        0.04      2.13 o 
  -8  10   4      117.41      132.24      9.61 o 
  -7  10   4        5.88        2.30      2.75 o 
  -6  10   4       17.76       16.24      4.01 o 
  -5  10   4       21.29       23.80      4.43 o 
  -4  10   4      295.25      306.20     18.11 o 
  -3  10   4       22.83       22.60      4.10 o 
  -2  10   4      186.39      170.87     11.94 o 
  -1  10   4      471.69      452.25     33.43 o 
   0  10   4      305.00      284.47     11.26 o 
   1  10   4      109.18      108.73      8.10 o 
   2  10   4       23.93       23.22      4.44 o 
   3  10   4       50.26       48.02      5.72 o 
   4  10   4       20.35       21.64      4.61 o 
  -7  11   4       41.35       41.67      6.09 o 
  -6  11   4        0.38        0.00      1.74 o 
  -5  11   4       10.98       14.37      4.06 o 
  -4  11   4      121.37      126.32     12.53 o 
  -3  11   4       41.26       41.30      4.98 o 
  -2  11   4       27.78       23.10      4.01 o 
  -1  11   4      324.91      312.05     12.18 o 
   0  11   4       96.93       86.73      9.40 o 
   1  11   4      216.22      209.42     10.34 o 
   2  11   4       63.10       65.86      6.46 o 
   3  11   4        8.85        6.91      3.26 o 
  -7  12   4        0.65        2.24      3.12 o 
  -6  12   4       13.24       10.95      3.87 o 
  -5  12   4       40.43       34.62      8.62 o 
  -4  12   4       35.18       36.32      5.54 o 
  -3  12   4       29.09       23.91      4.06 o 
  -2  12   4       31.48       31.96      4.76 o 
  -1  12   4      113.82      110.95     10.19 o 
   0  12   4        2.95        3.28      2.61 o 
   1  12   4       12.25        9.67      3.33 o 
   2  12   4        4.42        1.42      2.87 o 
   3  12   4        0.17        0.00      2.13 o 
  -6  13   4        1.04        1.57      3.13 o 
  -5  13   4        2.53        2.58      2.75 o 
  -4  13   4       30.54       28.15      5.17 o 
  -3  13   4        9.20        8.88      4.44 o 
  -2  13   4        0.36        0.00      2.13 o 
  -1  13   4       19.16       14.63      5.75 o 
   0  13   4        1.95        0.00      2.01 o 
   1  13   4        0.15        0.52      2.22 o 
   2  13   4       33.48       32.36      5.35 o 
  -5  14   4       18.53       14.61      4.24 o 
  -4  14   4      206.06      210.42     11.82 o 
  -3  14   4       31.37       34.98      5.35 o 
  -2  14   4       63.77       68.51      6.99 o 
  -1  14   4       62.03       61.56      6.62 o 
   0  14   4        0.01        0.52      2.59 o 
   1  14   4        2.91        4.08      2.89 o 
  -2  15   4       14.19        8.66      3.50 o 
  -1  15   4       16.01       13.93      4.24 o 
  -9   1   5       68.68       77.33      8.88 o 
  -8   1   5      260.79      267.98     33.70 o 
  -7   1   5       17.92       17.70      2.57 o 
  -6   1   5      334.17      353.47     10.16 o 
  -5   1   5      268.13      240.22     30.69 o 
  -4   1   5      122.57      120.59      4.72 o 
  -3   1   5      369.58      381.58      7.83 o 
  -2   1   5      217.33      232.17      5.13 o 
  -1   1   5      115.37      120.85      3.91 o 
   0   1   5       33.16       35.36      2.41 o 
   1   1   5      224.25      224.80      5.48 o 
   2   1   5       16.41       19.02      2.60 o 
   3   1   5        6.89        6.15      2.38 o 
   4   1   5       40.81       47.95      6.27 o 
   5   1   5        0.15        0.00      2.38 o 
  -9   2   5       24.10       16.72      5.22 o 
  -8   2   5        1.66        1.92      1.51 o 
  -7   2   5       99.26       93.92      4.23 o 
  -6   2   5        6.46        8.70      1.68 o 
  -5   2   5      180.10      175.58      5.01 o 
  -4   2   5        0.39        1.46      1.08 o 
  -3   2   5       14.09       11.04      1.81 o 
  -2   2   5       45.16       40.81      3.02 o 
  -1   2   5       19.21       19.88      1.85 o 
   0   2   5      127.56      119.48      4.02 o 
   1   2   5      183.47      179.66      4.93 o 
   2   2   5       72.21       70.89      4.12 o 
   3   2   5        6.59        5.22      2.59 o 
   4   2   5       53.24       53.71      5.54 o 
   5   2   5        1.74        2.35      2.96 o 
  -9   3   5        1.24        2.09      1.90 o 
  -8   3   5        3.95        3.68      1.81 o 
  -7   3   5        7.85        5.67      1.62 o 
  -6   3   5        2.11        2.03      1.15 o 
  -5   3   5        0.96        1.19      0.92 o 
  -4   3   5       35.57       31.38      3.33 o 
  -3   3   5      170.74      159.48      7.29 o 
  -2   3   5       26.74       21.75      2.38 o 
  -1   3   5      184.88      193.56      5.98 o 
   0   3   5       54.85       57.64      3.59 o 
   1   3   5       50.58       51.47      2.88 o 
   2   3   5       27.70       35.54      3.29 o 
   3   3   5       21.95       26.31      3.11 o 
   4   3   5        0.08        0.00      1.85 o 
   5   3   5        8.81        8.25      3.50 o 
  -9   4   5       39.27       44.17      4.42 o 
  -8   4   5        3.83        4.47      1.90 o 
  -7   4   5        0.10        0.29      1.19 o 
  -6   4   5      360.35      386.58     19.08 o 
  -5   4   5        0.06        0.41      1.10 o 
  -4   4   5      146.47      148.19     11.50 o 
  -3   4   5      333.05      334.48      8.97 o 
  -2   4   5        7.43        6.56      1.69 o 
  -1   4   5      292.06      310.85      7.67 o 
   0   4   5       30.96       33.61      3.16 o 
   1   4   5       16.28       11.32      2.75 o 
   2   4   5       49.83       60.54      9.40 o 
   3   4   5       15.35       13.90      2.50 o 
   4   4   5        3.87        3.13      3.40 o 
   5   4   5        5.57        7.84      3.69 o 
  -9   5   5       42.45       38.29      4.42 o 
  -8   5   5        0.11        0.00      1.59 o 
  -7   5   5        2.24        2.20      1.46 o 
  -6   5   5      103.48      107.12     11.09 o 
  -5   5   5        0.86        1.13      1.15 o 
  -4   5   5        6.67        5.49      1.69 o 
  -3   5   5       41.67       46.16      3.62 o 
  -2   5   5        0.04        0.26      1.08 o 
  -1   5   5       36.19       40.14      3.23 o 
   0   5   5        0.48        0.00      0.98 o 
   1   5   5        0.42        0.26      1.48 o 
   2   5   5       36.10       37.06      4.61 o 
   3   5   5       10.20        7.31      2.75 o 
   4   5   5        5.15        3.66      4.18 o 
  -9   6   5      102.27      115.68      8.31 o 
  -8   6   5       13.10       15.85      3.11 o 
  -7   6   5      309.52      320.93     19.18 o 
  -6   6   5      188.01      202.98      8.07 o 
  -5   6   5       54.91       64.20      3.70 o 
  -4   6   5      399.29      399.55     15.06 o 
  -3   6   5      112.92       98.94      6.48 o 
  -2   6   5       15.93       16.63      2.46 o 
  -1   6   5      244.58      234.00     13.19 o 
   0   6   5       45.11       51.32      4.98 o 
   1   6   5       29.17       30.63      4.06 o 
   2   6   5        6.40        6.13      2.75 o 
   3   6   5       12.20       11.93      3.50 o 
   4   6   5        1.54        2.35      2.59 o 
  -9   7   5       12.35       11.29      4.24 o 
  -8   7   5       23.72       15.09      3.15 o 
  -7   7   5       10.48        9.62      2.58 o 
  -6   7   5       16.24       18.87      2.59 o 
  -5   7   5      552.10      556.83     26.80 o 
  -4   7   5        1.54        1.61      1.38 o 
  -3   7   5      165.65      163.44     11.60 o 
  -2   7   5      533.59      554.15     24.19 o 
  -1   7   5       72.41       67.04      4.22 o 
   0   7   5      181.30      185.70      8.87 o 
   1   7   5        0.98        1.76      2.01 o 
   2   7   5        2.14        2.09      2.22 o 
   3   7   5       35.78       39.30      6.27 o 
   4   7   5        0.57        0.00      2.38 o 
  -8   8   5        3.38        1.88      2.61 o 
  -7   8   5        1.81        1.41      1.66 o 
  -6   8   5       15.43       11.62      2.26 o 
  -5   8   5       48.06       50.57      5.05 o 
  -4   8   5        0.87        1.69      1.26 o 
  -3   8   5       79.51       76.90      4.68 o 
  -2   8   5       79.56       71.83      6.10 o 
  -1   8   5        3.64        1.57      1.38 o 
   0   8   5       75.11       70.31      6.09 o 
   1   8   5       74.61       75.54      7.84 o 
   2   8   5        0.78        1.23      2.01 o 
   3   8   5       15.39       15.53      4.01 o 
   4   8   5       13.13        7.92      4.44 o 
  -8   9   5        2.22        2.46      3.12 o 
  -7   9   5        3.51        2.71      2.89 o 
  -6   9   5        1.60        1.68      1.76 o 
  -5   9   5        2.65        2.51      1.59 o 
  -4   9   5       67.60       65.16      5.75 o 
  -3   9   5        0.43        0.00      1.08 o 
  -2   9   5        0.29        0.00      1.08 o 
  -1   9   5       67.80       66.88      5.88 o 
   0   9   5        5.92        4.44      2.59 o 
   1   9   5        7.53        3.88      2.51 o 
   2   9   5        4.98        0.96      2.38 o 
   3   9   5        2.02        1.49      2.51 o 
  -7  10   5       17.86       11.49      5.75 o 
  -6  10   5        0.42        1.49      2.51 o 
  -5  10   5        2.85        1.06      1.53 o 
  -4  10   5       13.03       11.03      3.31 o 
  -3  10   5       12.55       11.98      2.53 o 
  -2  10   5       57.81       47.08      4.45 o 
  -1  10   5        7.26        9.40      3.33 o 
   0  10   5       43.15       42.12      5.54 o 
   1  10   5       58.34       56.84      6.79 o 
   2  10   5        8.50        8.10      3.33 o 
   3  10   5       18.59       18.51      4.61 o 
  -7  11   5       18.57       15.36      4.61 o 
  -6  11   5       11.22        9.13      3.87 o 
  -5  11   5      226.09      214.51     11.45 o 
  -4  11   5        0.20        0.26      1.85 o 
  -3  11   5       43.82       42.20      4.07 o 
  -2  11   5      120.92      112.81     12.67 o 
  -1  11   5       39.06       45.56      5.72 o 
   0  11   5        0.55        0.47      2.01 o 
   1  11   5       27.04       24.44      4.80 o 
   2  11   5        6.08        3.40      2.96 o 
  -6  12   5       25.31       23.51      5.35 o 
  -5  12   5      115.35       97.94      8.31 o 
  -4  12   5       70.00       89.35      9.40 o 
  -3  12   5       64.89       58.14      6.25 o 
  -2  12   5       69.66       70.77      6.83 o 
  -1  12   5        3.80        3.69      2.75 o 
   0  12   5      182.74      177.27     12.80 o 
   1  12   5       58.32       57.26      6.65 o 
  -5  13   5        6.41        3.89      3.26 o 
  -4  13   5       49.86       50.46      6.39 o 
  -3  13   5        3.85        5.49      2.96 o 
  -2  13   5        1.44        1.31      2.22 o 
  -1  13   5       23.39       13.06      4.06 o 
   0  13   5        0.23        0.40      2.38 o 
  -3  14   5        3.28        4.05      2.89 o 
  -2  14   5        0.24        0.56      2.75 o 
  -9   0   6       46.89       49.11      8.36 o 
  -8   0   6      113.25      111.29     10.45 o 
  -7   0   6       11.67       12.54      4.70 o 
  -6   0   6        5.24        7.84      3.13 o 
  -5   0   6        2.27        3.13      2.61 o 
  -4   0   6      334.66      312.45     14.11 o 
  -3   0   6       41.83       36.05      5.75 o 
  -2   0   6       87.50       88.30      7.84 o 
  -1   0   6      534.92      524.06     17.76 o 
   0   0   6      568.55      564.34     13.11 o 
   1   0   6       25.08       30.66      3.87 o 
   2   0   6       12.01       16.20      5.22 o 
   3   0   6       62.97       72.63      8.88 o 
   4   0   6        1.16        1.57      4.18 o 
  -9   1   6       24.20       23.13      4.39 o 
  -8   1   6       55.54       57.73      9.67 o 
  -7   1   6       27.68       24.02      3.87 o 
  -6   1   6       43.06       45.94      6.79 o 
  -5   1   6      103.73      114.87      6.46 o 
  -4   1   6      129.88      128.39      6.65 o 
  -3   1   6      219.79      239.54      9.67 o 
  -2   1   6      149.66      141.86      5.53 o 
  -1   1   6       25.71       23.18      2.71 o 
   0   1   6      434.51      447.48      9.91 o 
   1   1   6        0.46        2.09      1.51 o 
   2   1   6        3.35        4.06      2.38 o 
   3   1   6       30.36       38.40      5.17 o 
   4   1   6        3.84        4.43      3.12 o 
  -9   2   6       63.25       41.28      7.84 o 
  -8   2   6       77.67       79.02      6.28 o 
  -7   2   6      182.68      191.20     18.29 o 
  -6   2   6        5.07        4.70      2.22 o 
  -5   2   6        1.10        0.52      1.48 o 
  -4   2   6      179.50      187.50      8.11 o 
  -3   2   6       39.54       42.83      3.32 o 
  -2   2   6        2.65        0.97      1.29 o 
  -1   2   6      172.84      184.57      6.22 o 
   0   2   6        8.27       10.54      2.30 o 
   1   2   6        0.11        0.00      1.48 o 
   2   2   6       11.87       15.79      3.64 o 
   3   2   6        0.61        1.04      3.13 o 
  -9   3   6       18.34       14.63      5.22 o 
  -8   3   6       30.53       34.16      4.80 o 
  -7   3   6      101.16       99.01     15.67 o 
  -6   3   6       97.25      105.26      5.20 o 
  -5   3   6      176.35      180.50      5.67 o 
  -4   3   6        0.69        1.53      1.38 o 
  -3   3   6       40.00       42.06      3.49 o 
  -2   3   6       61.86       58.64      3.90 o 
  -1   3   6        4.42        2.74      1.59 o 
   0   3   6        0.10        0.00      1.29 o 
   1   3   6       21.23       21.73      3.64 o 
   2   3   6        0.56        1.04      1.85 o 
   3   3   6        0.21        0.52      3.13 o 
  -9   4   6       49.58       58.00      8.88 o 
  -8   4   6        0.00        0.00      1.59 o 
  -7   4   6      157.06      171.03      7.72 o 
  -6   4   6      338.64      352.68     13.80 o 
  -5   4   6       38.12       41.77      3.19 o 
  -4   4   6      437.78      458.04     15.56 o 
  -3   4   6      159.14      171.21      6.50 o 
  -2   4   6      113.76      117.55      5.36 o 
  -1   4   6      124.84      143.06      7.86 o 
   0   4   6       25.10       25.79      2.99 o 
   1   4   6        0.19        0.33      2.09 o 
   2   4   6       83.68       84.12      6.46 o 
   3   4   6        2.23        5.75      4.18 o 
  -9   5   6        9.79        8.58      5.22 o 
  -8   5   6       18.05       16.32      3.15 o 
  -7   5   6      111.05      124.07      5.46 o 
  -6   5   6      604.80      636.98     27.75 o 
  -5   5   6       20.60       20.68      2.67 o 
  -4   5   6       12.11       10.39      2.27 o 
  -3   5   6      270.91      284.91     14.50 o 
  -2   5   6       57.47       50.73      4.07 o 
  -1   5   6        4.75        6.15      1.94 o 
   0   5   6       40.79       41.65      5.22 o 
   1   5   6       45.99       41.07      5.13 o 
   2   5   6       72.41       69.31      6.25 o 
   3   5   6       24.63       27.69      4.98 o 
  -8   6   6        1.36        0.90      1.96 o 
  -7   6   6       59.63       54.47      4.11 o 
  -6   6   6       23.09       23.11      2.98 o 
  -5   6   6       69.83       67.94      4.15 o 
  -4   6   6       14.57       15.56      2.71 o 
  -3   6   6        3.21        2.91      1.69 o 
  -2   6   6       46.41       42.35      3.76 o 
  -1   6   6        0.28        0.68      1.38 o 
   0   6   6        1.00        0.00      2.87 o 
   1   6   6        3.16        5.65      2.89 o 
   2   6   6       48.52       49.86      5.72 o 
   3   6   6        6.94        8.62      3.33 o 
  -8   7   6       20.23       21.18      3.71 o 
  -7   7   6       67.14       60.36      5.88 o 
  -6   7   6      188.35      200.79     10.56 o 
  -5   7   6       39.85       38.69      3.47 o 
  -4   7   6       18.99       20.17      3.11 o 
  -3   7   6       92.26       96.15      5.66 o 
  -2   7   6        5.09        5.02      1.90 o 
  -1   7   6       21.88       21.23      4.06 o 
   0   7   6        0.12        0.19      2.01 o 
   1   7   6       35.15       28.95      4.61 o 
   2   7   6        7.08       10.01      4.44 o 
  -8   8   6       25.22       28.94      4.29 o 
  -7   8   6       15.91       15.50      3.29 o 
  -6   8   6        0.09        0.62      1.59 o 
  -5   8   6       83.56       81.98      4.68 o 
  -4   8   6       24.97       29.09      3.65 o 
  -3   8   6       20.37       17.78      3.02 o 
  -2   8   6        2.79        1.37      1.38 o 
  -1   8   6       20.81       18.52      3.87 o 
   0   8   6        5.56        2.13      2.87 o 
   1   8   6       10.74       10.01      3.50 o 
   2   8   6        0.83        0.00      2.38 o 
  -7   9   6        2.11        0.30      1.89 o 
  -6   9   6      131.35      138.98      7.47 o 
  -5   9   6      125.79      142.40     10.33 o 
  -4   9   6       15.49       12.74      2.81 o 
  -3   9   6       55.13       66.63      6.46 o 
  -2   9   6      145.93      134.19      8.15 o 
  -1   9   6       35.16       30.03      4.98 o 
   0   9   6       94.87       97.69      8.62 o 
   1   9   6       38.88       39.84      5.88 o 
   2   9   6        0.21        0.52      2.59 o 
  -7  10   6        9.21        6.50      2.74 o 
  -6  10   6        0.35        0.32      1.89 o 
  -5  10   6        1.04        0.50      1.40 o 
  -4  10   6      145.88      142.71     16.27 o 
  -3  10   6        2.90        1.21      1.69 o 
  -2  10   6       12.11       12.19      4.44 o 
  -1  10   6      210.89      232.20     21.68 o 
   0  10   6       25.66       21.49      4.61 o 
   1  10   6       17.93       17.20      4.61 o 
  -6  11   6        1.09        0.00      2.07 o 
  -5  11   6        0.06        0.00      1.59 o 
  -4  11   6        4.19        0.97      1.81 o 
  -3  11   6       10.16        8.67      2.68 o 
  -2  11   6        0.65        0.00      2.22 o 
  -1  11   6       25.21       25.08      5.13 o 
   0  11   6       43.08       41.29      6.09 o 
  -5  12   6       10.63        9.16      4.14 o 
  -4  12   6       15.01        9.21      3.37 o 
  -3  12   6       11.01       11.94      3.87 o 
  -2  12   6        6.13        0.78      2.59 o 
  -1  12   6       39.69       36.09      5.75 o 
  -9   1   7        6.59        2.35      2.89 o 
  -8   1   7       85.02       96.24      7.39 o 
  -7   1   7       18.35       14.37      3.69 o 
  -6   1   7       47.54       46.78      5.17 o 
  -5   1   7       67.85       74.65      5.72 o 
  -4   1   7       42.79       43.42      4.80 o 
  -3   1   7       29.03       32.61      4.06 o 
  -2   1   7       40.54       46.17      4.61 o 
  -1   1   7       34.18       33.18      4.06 o 
   0   1   7        0.22        2.45      2.38 o 
   1   1   7       47.25       50.16      7.31 o 
  -9   2   7       23.12       20.87      4.61 o 
  -8   2   7       19.77       18.30      4.06 o 
  -7   2   7       22.53       26.39      4.43 o 
  -6   2   7       22.97       28.74      5.22 o 
  -5   2   7        8.54        5.90      2.61 o 
  -4   2   7        1.48        0.29      1.63 o 
  -3   2   7       35.69       34.22      4.24 o 
  -2   2   7        0.00        0.78      1.85 o 
  -1   2   7        0.12        1.31      1.85 o 
   0   2   7       65.45       58.87      5.17 o 
   1   2   7       10.51        9.17      3.26 o 
   2   2   7        8.09        6.79      4.70 o 
  -8   3   7        0.12        0.52      2.22 o 
  -7   3   7        2.81        2.97      2.38 o 
  -6   3   7       16.66       18.33      3.87 o 
  -5   3   7        7.66        5.75      2.59 o 
  -4   3   7        2.95        5.63      3.92 o 
  -3   3   7        2.05        2.09      1.85 o 
  -2   3   7        1.87        3.23      2.01 o 
  -1   3   7        2.32        1.00      1.45 o 
   0   3   7        0.53        1.57      3.66 o 
   1   3   7        0.15        0.00      2.22 o 
   2   3   7        0.41        1.57      3.66 o 
  -8   4   7        0.15        0.00      1.85 o 
  -7   4   7        2.85        2.33      2.38 o 
  -6   4   7      139.09      141.90     10.45 o 
  -5   4   7        1.25        0.52      1.85 o 
  -4   4   7       18.92       20.91      3.69 o 
  -3   4   7       90.66       91.13      6.95 o 
  -2   4   7        1.80        2.12      1.59 o 
  -1   4   7       31.02       36.07      3.69 o 
   0   4   7        6.78        8.79      3.12 o 
   1   4   7        3.58        1.83      2.59 o 
   2   4   7        2.06        2.79      2.75 o 
  -8   5   7        0.17        2.05      2.38 o 
  -7   5   7        0.16        1.52      2.13 o 
  -6   5   7       21.34       22.11      4.01 o 
  -5   5   7        0.12        1.04      1.85 o 
  -4   5   7        0.04        0.00      1.51 o 
  -3   5   7        5.53        6.61      2.20 o 
  -2   5   7        0.01        1.01      1.59 o 
  -1   5   7        1.07        1.49      2.38 o 
   0   5   7        0.13        0.00      2.22 o 
   1   5   7        0.27        0.00      2.38 o 
  -8   6   7        0.06        0.00      2.61 o 
  -7   6   7       65.25       81.13      8.62 o 
  -6   6   7       53.97       60.79      5.50 o 
  -5   6   7        1.18        0.22      1.65 o 
  -4   6   7       70.37       76.70      5.22 o 
  -3   6   7       48.99       46.24      4.29 o 
  -2   6   7        2.94        4.93      2.07 o 
  -1   6   7       55.95       54.55      6.09 o 
   0   6   7       17.37       17.23      5.22 o 
   1   6   7        2.53        3.13      2.89 o 
  -7   7   7        0.14        1.33      2.07 o 
  -6   7   7       34.41       30.67      3.50 o 
  -5   7   7      180.46      193.65     16.55 o 
  -4   7   7       15.08       11.58      2.81 o 
  -3   7   7       12.58       16.27      2.99 o 
  -2   7   7      135.08      145.99      9.16 o 
  -1   7   7        1.05        0.00      2.22 o 
   0   7   7       22.67       29.89      5.13 o 
   1   7   7        0.88        0.00      2.75 o 
  -7   8   7        1.75        1.72      1.99 o 
  -6   8   7        0.02        0.69      1.81 o 
  -5   8   7        0.36        1.29      1.94 o 
  -4   8   7        0.01        0.02      1.76 o 
  -3   8   7        0.08        0.00      1.59 o 
  -2   8   7        0.37        0.00      2.22 o 
  -1   8   7        1.23        1.04      2.61 o 
   0   8   7        0.24        0.00      3.40 o 
  -6   9   7        1.11        0.87      1.89 o 
  -5   9   7        0.37        0.48      1.81 o 
  -4   9   7       23.08       17.09      3.29 o 
  -3   9   7        0.31        0.16      1.69 o 
  -2   9   7        0.01        0.00      2.38 o 
  -1   9   7       22.07       25.77      5.13 o 
  -5  10   7        0.46        1.13      2.00 o 
  -4  10   7        1.03        1.26      1.84 o 
  -3  10   7        0.01        0.00      2.38 o 
  -2  10   7        6.86        4.44      2.96 o 
  -7   0   8        9.46       13.06      5.22 o 
  -6   0   8       10.46       15.67      5.22 o 
  -5   0   8       36.16       39.71      7.31 o 
  -4   0   8       47.17       33.44      6.79 o 
  -3   0   8        3.19        8.36      4.18 o 
  -2   0   8        0.85        0.52      3.13 o 
  -1   0   8      100.91       89.35      9.40 o 
   0   0   8       25.79       22.47      6.27 o 
  -7   1   8       12.77       13.85      3.69 o 
  -6   1   8        0.79        1.83      2.22 o 
  -5   1   8       17.51       20.93      4.24 o 
  -4   1   8       60.17       52.54      5.54 o 
  -3   1   8       17.03       17.26      3.69 o 
  -2   1   8       29.37       27.38      4.24 o 
  -1   1   8       23.92       18.53      3.87 o 
   0   1   8       68.46       61.65      8.36 o 
  -7   2   8       47.08       44.78      5.88 o 
  -6   2   8        0.12        2.09      2.22 o 
  -5   2   8        1.22        0.26      1.85 o 
  -4   2   8       19.37       18.58      4.06 o 
  -3   2   8        7.15        8.10      2.96 o 
  -2   2   8        5.19        1.52      2.13 o 
  -1   2   8       24.34       21.23      4.06 o 
   0   2   8        4.57        3.13      4.18 o 
  -7   3   8       49.51       52.52      6.09 o 
  -6   3   8        4.84        5.36      2.75 o 
  -5   3   8       42.13       41.80      5.35 o 
  -4   3   8        1.40        1.81      2.38 o 
  -3   3   8        3.78        4.38      2.38 o 
  -2   3   8       14.08       20.28      4.06 o 
  -1   3   8        1.69        3.66      3.66 o 
  -7   4   8        8.76       13.96      4.44 o 
  -6   4   8      145.05      137.28      9.40 o 
  -5   4   8        0.66        0.64      2.38 o 
  -4   4   8       62.70       58.82      5.88 o 
  -3   4   8       46.12       42.36      6.27 o 
  -2   4   8       11.37        8.88      3.33 o 
  -1   4   8        9.71       14.11      5.22 o 
  -6   5   8       90.97       76.15     13.06 o 
  -5   5   8        0.02        0.00      2.35 o 
  -4   5   8        4.70        7.31      2.96 o 
  -3   5   8       30.16       25.83      6.79 o 
  -2   5   8        1.85        1.57      2.22 o 
  -1   5   8        1.08        1.04      3.66 o 
  -6   6   8       39.60       45.54      6.27 o 
  -5   6   8        7.86        8.62      3.33 o 
  -4   6   8        2.82        2.09      2.22 o 
  -3   6   8        3.07        3.40      2.59 o 
  -2   6   8        5.69        5.75      4.18 o 
  -5   7   8       17.65       20.16      4.44 o 
  -4   7   8        1.62        1.57      2.59 o 
  -3   7   8       17.80       18.01      3.46 o 
                                                 
